# Supplementary material for: Genetic and physiological regulation of folate in pak choi (Brassica rapa subsp. Chinensis) germplasm
Source: J Exp Bot. 2020 Jul 8;71(16):4914–29. doi: 10.1093/jxb/eraa218 (PMC7410185; doi:10.1093/jxb/eraa218)
Supplement: eraa218_suppl_Supplementary_Table_S1 [file eraa218_suppl_supplementary_table_s1.xlsx]

## Sheet: Sheet1
SUPPLEMENTARY TABLE S1
Pak choi (Brassica rapa subsp. Chinensis) accessions/cultivar evaluated for folates in this study.
Serial No.	Accessions/Cultivar Name	Origin	Horticultural Characteristics	µg/100g FAE								µg/100g FAE
				H4folate	SD	5-CH3–H4folate	SD	5-HCO-H4folate	SD	10-HCO-PtGlu	SD	Total Folate	SD
1	Xinxiadongqing	Jiangxi	Big leaf stalk (green), small waist	32.2012	0.407333	102.133	5.25221	18.7817	0.0458483	12.6396	1.12145	165.756	6.01217
2	Huoqing91-5c	Jiangsu	Big leaf stalk（green）, small waist	29.4456	0.0906267	60.9115	1.19156	14.1192	1.10427	17.8212	0.953857	122.297	1.13177
3	Meixia2	Jiangsu	Big leaf stalk（green）, small waist	14.0857	1.21472	30.6463	0.522892	16.1163	2.01253	17.3984	0.325257	78.2468	1.64596
4	Jingfukuai	Jiangsu	Big leaf stalk（green）, small waist	13.4046	2.44784	28.061	1.43738	8.6196	1.01459	5.35752	0.438203	55.4428	2.43243
5	Hauxiahong	Shandong	Big leaf stalk（green）, small waist	25.5168	1.0992	38.5674	2.54015	7.98769	1.14627	6.61104	0.984365	78.683	3.57159
6	Lvbaoqinggeng	Shandong	Big leaf stalk（green）, small waist	21.0608	0.486722	36.1716	1.39424	21.4215	0.575299	12.1581	2.19188	90.8121	3.6747
7	Qinggeng 60	Zhejiang	Big leaf stalk（green）, small waist	12.2773	1.9368	40.8138	1.57053	14.0739	2.91381	28.837	1.40219	96.002	4.68227
8	Meidu7030	Zhejiang	Big leaf stalk（green）, small waist	24.4886	1.83954	52.0231	1.22222	14.6342	3.77027	18.1563	4.0591	109.302	2.77294
9	Hualv 4	Beijing	Big leaf stalk（green）, small waist	26.1043	1.90016	63.0589	2.97253	14.7758	1.82811	21.1067	0.125556	125.046	6.82636
10	Chunhua	Beijing	Big leaf stalk（green）, small waist	12.4236	0.483693	23.0362	0.0892601	8.1212	0.55096	10.2677	0.447088	53.8487	0.290561
11	Dianmei1	Taiwan	Big leaf stalk（green）, small waist	16.5788	1.3837	52.1097	0.709223	14.593	1.77798	15.2186	1.63568	98.5	1.32074
12	Zaoshenghuajing	Japan	Big leaf stalk（green）, small waist	10.9426	1.50485	31.2512	4.46914	8.81337	0.0437791	5.9113	0.426201	56.9185	5.50401
13	Huaguan	Japan	Big leaf stalk（green）, small waist	30.2639	0.4031	52.1274	1.88934	10.6746	0.998862	18.2335	1.4524	111.299	4.7437
14	Siyueman	Anhui	Big leaf stalk（green）, small waist	39.9042	0.971789	92.5895	4.44366	18.4032	0.126822	11.04	0.561115	161.937	3.03758
15	Suzhouqing	Jiangsu	Big leaf stalk（green）, small waist	31.8709	3.44948	52.9701	2.59618	19.8811	0.141607	11.1091	2.17345	115.831	3.7306
16	Qingjiang328	Guangdong	Big leaf stalk（green）, small waist	27.9079	1.26433	38.1137	1.60767	18.7016	0.149136	12.2759	0.717482	96.9992	3.44035
17	Huangguanqingjiang	Guangdong	Big leaf stalk（green）, small waist	27.8764	0.106964	82.9946	3.64617	14.7177	0.323341	6.75982	1.771	132.348	1.6588
18	Wuyueman	Shanghai	Big leaf stalk（white）, small waist	37.8456	0.514045	62.5362	2.79441	21.0182	2.0837	5.9259	0.39593	127.326	5.78808
19	Wuyueman	Jiangsu	Big leaf stalk（white）, small waist	31.1839	0.846595	34.689	0.393667	13.8477	0.000732817	14.2511	4.57715	93.9717	5.02935
20	Shanghaiqing	Zhejiang	Big leaf stalk（green）, small waist	32.5561	4.73446	36.3393	4.2176	17.2536	1.99928	7.57231	2.23702	93.7213	8.71432
21	Te’aiqingcai	Shanghai	Extra Short leaf stalk（green）, small waist	37.0361	0.742859	96.5188	4.55312	19.4359	1.32606	7.45633	2.19801	160.447	8.82004
22	Changgengbaicai	Zhejiang	Small leaf stalk (white）long waist	28.4326	0.051638	95.4416	1.63898	14.8677	0.553386	6.45555	0.206272	145.197	1.93445
23	Beijingbaicai	Beijing	Small leaf stalk (green）long waist	12.2376	1.66495	54.6703	1.959	9.9734	0.581595	5.4967	0.0751512	82.378	3.1175
24	Siji	Hebei	Small leaf stalk (white）long waist	14.6022	0.956766	48.5818	0.0514326	10.6154	3.21714	11.7536	1.30892	85.553	5.53426
25	Zhegnwangda88	Shandong	Small leaf stalk (green）long waist	35.7278	0.123044	89.4912	0.807055	22.693	0.23309	14.2822	0.707306	162.194	1.15823
26	Beijingxin1	Beijing	Small leaf stalk (green）long waist	18.8624	1.19847	40.0337	2.18221	18.7179	1.00371	9.92135	0.543899	87.5354	4.92829
27	Xiaozao 1	Beijing	Small leaf stalk ( white ）long waist	18.8425	0.500291	47.2404	0.225928	12.7969	0.545127	7.4672	1.02654	86.347	0.755778
28	Baiyu1	Beijing	Big leaf stalk（white）, small waist	24.4277	0.346703	92.1934	6.71961	8.97608	2.49189	8.36553	1.47212	133.963	8.08608
29	Aijiaonaibaicai	Beijing	Big leaf stalk（white）, small waist	39.9814	1.00037	51.7318	1.68327	7.74577	0.310612	9.29475	0.421606	108.754	2.79463
30	Siji	Ningxia	Small leaf stalk (green）long waist	17.4336	1.47939	72.371	0.490385	14.0488	0.963249	11.8585	0.994873	115.712	1.02063
31	Yusijixiaobaicai	Hebei	Small leaf stalk (white）long waist	38.7982	0.993031	77.7461	1.53002	13.0032	0.195857	10.1819	1.37312	139.729	4.09202
32	Youdonger	Zhejiang	Big leaf stalk（green）, small waist	17.6229	1.33752	38.2507	4.31253	19.779	2.29229	13.3114	2.19144	88.9639	5.5492
33	Yusijixiaobaicai 316	Guangxi	Small leaf stalk ( white ）long waist	39.2821	3.07784	83.9713	4.22293	20.1482	0.604856	15.1283	1.10605	158.53	9.01167
34	liuXing 8	Guangxi	Big leaf stalk（green）, small waist	13.6546	0.995888	52.1419	4.22682	13.1551	0.784054	6.22761	1.01129	85.1792	5.44994
35	Zhongjiaoheiyebai	Guangxi	Big leaf stalk（white）, small waist	36.3355	1.86149	61.6413	0.465727	7.63416	0.298902	5.80994	0.997831	111.421	3.62395
36	II2B0054	Anhui	Semi-upright dark green blue or white	14.6542	2.37951	38.9368	0.182421	18.7677	0.89793	6.04116	0.625768	78.3998	4.08563
37	II2B0059	Anhui	Flat dark green white	46.4375	2.08727	65.0865	3.42389	17.768	2.60418	7.04464	1.57963	136.337	0.312079
38	II2B0574	Chengdu	Semi-upright and green	21.3595	2.31173	68.6007	4.9146	20.118	0.436642	7.14625	0.422915	117.224	7.21259
39	II2B0599	Fuzhou	Semi-upright dark green dark green	35.1301	0.919641	79.4841	3.03404	8.96039	0.233744	12.6919	0.258318	136.267	4.44575
40	II2A0752	Gansu	Semi-upright pale yellow and green white	38.1277	2.88095	60.0879	3.37726	20.8185	1.99676	10.1197	3.42976	129.154	1.92931
41	II2B0198	Guangxi	Semi-upright dark green white	20.5186	1.29499	41.4891	1.26816	21.3692	0.1944	14.505	0.810764	97.8818	3.56832
42	II2B0119	Guizhou	Semi-upright purple green and purple	22.6341	1.61776	40.7471	0.432871	15.0874	0.332366	13.1132	3.78605	91.5818	2.06778
43	II2B0310	Hubei	Semi-upright dark green and light green	31.0207	0.945634	60.7781	2.37751	15.8934	0.93372	21.4841	1.86832	129.176	6.12518
44	II2B0528	Hubei	Upright green white green	32.7926	0.0874316	94.6452	2.24024	25.9044	2.7821	11.3056	0.155216	164.648	4.95455
45	II2B0097	Gansu	Flat deep and green	11.6507	0.24437	23.2299	0.367871	11.7525	0.403271	6.05316	0.060299	52.6862	0.466473
46	II2B0519	Inner Mongolia	The flat green white green	24.118	0.824956	56.7792	3.20059	18.7231	1.15983	6.20785	0.590648	105.828	2.94482
47	II2B0497	Ningxia	Upright yellow-green white green	33.9172	0.579104	102.592	0.783339	20.3841	0.906593	10.101	0.15075	166.995	2.11829
48	II2B0291	Jiangxi	Semi-upright deep and green	18.2886	0.186518	38.3147	4.17071	13.8966	1.43736	4.13398	0.559986	74.634	5.2346
49	II2A0023	Xinjiang	Semi-upright yellow-green and white	19.0594	1.17705	30.1159	3.77547	9.53048	4.71331	6.75315	1.10687	65.4589	1.34607
50	II2B0458	Yunnan	Vertical yellow green white	23.649	0.0186412	47.7721	2.34073	8.36838	1.67576	9.23241	0.303195	89.0219	4.33833
51	II2B0711	Henan	Semi-upright dark green and light green	14.5526	0.498469	27.9561	1.27607	7.84984	0.76873	4.48643	0.566315	54.845	3.10958
52	II2B0703	Huazhong	Upright dark green, light green	17.0445	0.737661	57.4974	0.66014	12.6919	3.52638	6.20319	0.441276	93.437	3.16262
53	II2B1261	Guangdong	Semi-erect without cleft carved dark green white	15.1344	1.67299	43.7358	0.646238	15.8804	0.0669673	6.9186	0.0432694	81.6693	2.20899
54	II2B1315	Ningxia	Semi-erect green	10.3485	1.44053	40.2985	1.75851	13.4661	0.472321	9.10161	0.660019	73.2147	3.01135
55	II2A0751	Shanxi	Semi-upright dark green white	18.1476	2.50678	29.9491	1.72108	9.16171	0.875648	11.6195	1.60289	68.878	3.26424
56	II2B0002	Anhui	The pile in white	11.9169	0.164049	52.8472	1.33168	16.2019	2.80746	9.55355	0.276941	90.5195	4.02624
57	II2B0107	Anhui	The green side daisy heart	6.48596	0.321098	32.8651	4.73246	11.2946	4.86639	8.5237	0.541433	59.1693	0.996457
58	II2B0530	Anhui	The pile in white	13.6093	2.40717	44.7136	0.508022	8.34764	2.15058	4.87918	0.837958	71.5498	4.88769
59	II2B0118	Anhui	The yellow heart	18.593	0.0313002	56.6365	2.32942	7.94886	0.961254	5.4392	0.00886012	88.6175	1.39061
60	II2B0008	Anhui	The yellow heart	9.12139	0.728695	68.3948	0.952838	9.35324	3.52868	8.48465	1.48824	95.3541	5.24106
61	II2A0533	Guangdong	Shimokawa red leaf cabbage	19.6328	0.284278	40.2071	0.331604	15.2373	0.318182	8.05649	1.0642	83.1338	0.766504
62	II2B0301	Jiangsu	Baoying the black dish	24.1042	1.32558	102.504	2.21124	19.1993	1.2687	9.77998	0.654585	155.588	1.61354
63	II2B0445	Shanghai	The white leaf oil collapsed dishes	16.8993	1.01457	64.0953	1.30465	10.7942	3.71442	11.8062	0.239225	103.595	3.76528
64	II2B0283	Beijing	Kuishan cabbage	27.8701	1.05709	58.7372	2.28114	9.18679	3.232	11.5198	0.462713	107.314	4.91876
65	II2B0245	Chongqing	The water cabbage	38.7417	2.70183	76.3383	1.29224	21.0336	0.839349	14.0749	0.0594385	150.188	4.77397
66	II2B0668	Beijing	Komatsu dish	16.0631	0.525314	86.5618	0.0209395	13.2975	1.36262	2.84593	0.447657	118.768	1.3059
67	II2B0993	Anhui	The black bull	18.483	1.41548	41.6882	1.00087	7.25629	0.173823	6.89653	0.0910242	74.324	0.679455
68	II2B1251	Guizhou	The Panxian scattered cabbage	19.5645	0.88711	63.4766	4.54771	6.76939	0.458649	7.53485	2.22903	97.3453	1.89022
69	II2B1149	Zhejiang	The twisting vines cabbage	13.0927	0.358458	36.5038	0.642454	10.2085	2.64676	10.5377	0.843132	70.3427	2.48898
70	II2B0251	Zhejiang	Wang the dish	14.0354	0.298846	70.3515	5.65702	9.42906	1.55402	12.4409	0.323439	106.257	4.12759
71	II2B0490	Zhejiang	Fire the cabbage	15.8598	0.97002	69.4857	0.606615	10.1015	2.22799	13.3961	3.30897	108.843	2.65762
72	II2B0267	Jiangsu	Cotton the transposon,	17.7967	1.92037	70.2165	0.189983	12.7535	5.92263	9.48865	0.32592	110.255	4.51816
73	II2B0135	Zhejiang	Parsle	8.14656	1.49649	38.8194	4.70732	10.2138	1.56681	5.06999	0.474787	62.2497	5.25242
74	II2B1309	Hunan	Spoon white	12.8634	1.06445	43.0276	0.323995	3.98585	0.377531	14.0977	0.951873	73.9746	2.06986
